# Supplementary material for: Early vs. delayed QTc prolongation in acute poisoning: A prognostic accuracy study—A case series
Source: PLoS One. 2024 Sep 10;19(9):e0309940. doi: 10.1371/journal.pone.0309940 (PMC11386474; doi:10.1371/journal.pone.0309940)
Supplement: S1 Data — (XLSX) [file pone.0309940.s001.xlsx]

## Sheet: Data repository for Plos one
Code	Gender	Poisoning	Age	Hr	SBP	DBP	Na	K	cr	GCS	Hb	Plt	QTc1	QTc2	Duration	Delay	ICU.stay	BD	Outcome
2	2	10	51	124	90	60	142	3.8	1.2	15	18.5	344	402	482	3	15	2	-3.7	1
6	2	1	32	77	100	60	139	4.5	0.9	15	10.4	276	413	392	2	6	1	-6.7	0
7	1	2	60	65	90	60	136	3.9	1.1	12	16.2	144	392	392	3	15	2	10.2	0
14	1	7	31	77	90	60	140	5.3	2.2	9	15	362	366	443	2	5	1	6.2	0
20	1	4	26	57	100	70	140	2.9	2.6	15	15.7	225	443	468	2	12	2	-22.5	1
21	2	3	37	80	90	60	141	4.2	0.6	9	11.9	136	465	432	5	5	2	-2	0
23	1	4	19	79	119	54	132	3.2	1.3	15	14.8	106	459	399	5	14	5	-1.1	1
24	1	2	40	130	150	90	139	4.1	1.6	3	16.3	266	443	506	24	3	24	-12.9	1
28	1	2	18	88	102	56	137	3.8	1.6	9	13.4	355	464	427	4	12	2	-18	0
35	2	2	19	130	60	40	138	6	2.4	9	9.1	317	462	516	5	12	5	-17.5	1
36	1	5	26	110	97	61	134	2.9	0.8	15	17.9	252	506	465	6	4	2	-3.8	0
42	1	2	34	89	106	76	136	4.8	0.7	9	13.8	229	402	426	3	13	1	-3	0
46	1	6	29	102	155	102	135	6.4	1.5	15	15.7	378	445	484	5	19	5	-29.2	1
47	1	5	18	67	160	80	143	4.2	1.1	9	14.9	298	376	388	1	5	1	-4.2	1
49	1	8	25	83	100	70	133	4.2	0.9	9	13.7	226	423	426	1	5	1	0.6	0
50	2	2	40	101	153	100	142	2.7	1.3	4	12.8	352	462	443	2	17	1	-1.9	0
51	2	3	24	78	131	74	140	4.1	0.8	15	13.4	348	470	470	1	6	1	-2.5	0
60	1	4	61	106	80	60	133	4.1	2.2	15	5	106	465	482	1	20	1	-18	1
71	1	1	18	98	123	77	138	3.4	0.7	15	14.1	182	436	427	7	12	5	0	0
72	1	1	52	70	110	70	138	3.6	0.6	15	11.8	213	426	413	2	2	1	0.7	0
74	1	2	61	90	115	85	130	4.2	1	15	15.8	334	413	351	2	4	1	2.8	0
78	1	1	33	78	110	75	139	4.3	1	12	14.8	252	443	402	2	10	1	1.3	0
81	1	1	27	94	130	80	138	3.7	1.9	15	15.1	220	443	448	4	8	4	-1.1	1
84	1	5	21	98	100	60	147	3.7	1	15	15.4	247	423	448	5	2	2	-3.2	0
85	1	2	38	110	142	85	134	4.5	1.1	12	17.3	250	443	465	3	16	3	1.3	0
87	1	5	18	140	80	60	143	4.8	1	15	16	291	481	520	1	13	1	-0.3	1
93	2	3	22	108	170	120	140	5.1	2.4	3	15.8	208	498	516	5	8	5	-10.6	1
94	1	6	31	137	159	122	135	4.7	0.7	15	15.5	458	433	443	13	4	5	-22.5	0
101	2	2	37	100	124	80	143	3.9	1.1	4	15.8	224	443	462	2	16	1	-14.4	0
103	1	3	25	122	107	60	142	4.2	2.6	3	18.6	295	361	388	1	8	1	-7.9	1
104	2	6	29	110	150	90	135	3.9	1.7	9	14	288	404	413	5	16	2	8.8	0
107	2	1	71	95	140	80	128	4.4	0.7	9	10.8	399	413	416	5	3	1	4.3	0
109	2	1	26	99	125	70	132	3.9	0.9	15	12.4	217	451	507	2	2	2	-3.5	1
110	1	4	28	102	133	88	133	3.9	1	15	13	288	414	472	7	5	5	-12	1
113	1	3	19	86	115	61	145	3.4	0.7	12	16.8	294	481	427	1	4	1	-1.6	0
114	1	2	64	89	120	70	128	4.6	2.2	15	13.4	90	462	448	16	12	16	-2.6	1
118	2	7	29	90	110	70	134	6	2.5	10	17.7	183	462	482	13	12	12	-5.8	1
120	2	4	42	100	160	100	145	3.8	2.9	12	15	305	413	520	1	12	1	-23	1
123	1	5	20	62	95	60	137	3.4	1.2	12	14.8	204	398	392	3	15	1	-5	0
124	1	1	41	124	184	100	141	4.4	2.3	3	9.1	19	447	458	16	12	16	2.1	1
126	2	3	47	99	138	90	134	4.1	1	9	9.6	365	482	482	1	13	1	-7.3	1
130	1	10	29	130	100	60	146	4.5	2.3	15	18	229	443	443	3	12	1	-18	0
134	1	6	24	121	90	60	138	5.1	3.1	12	16.9	137	443	498	2	12	2	-16.3	1
135	1	3	38	102	160	90	139	3.4	1.3	15	14	258	506	543	3	16	3	0	1
136	2	3	18	94	128	71	139	3.6	0.8	15	14.1	264	484	465	3	12	1	-4.4	0
137	1	2	74	88	125	70	136	3	0.8	15	11.1	107	518	533	9	8	7	-8	1
140	1	9	26	110	80	60	134	3.9	1.5	3	15.2	341	448	443	2	8	1	-2	0
142	1	1	38	64	150	80	135	3.9	0.9	9	10.2	168	375	402	2	6	1	-8.4	0
150	1	2	25	85	105	80	138	3.4	1.1	9	16	321	398	413	5	12	2	-2	0
151	1	8	49	85	120	90	134	3.9	0.8	12	13.1	259	398	413	2	17	1	1.4	0
153	1	1	45	83	90	58	138	3.5	1.2	12	15.5	291	413	423	3	11	1	-0.8	0
154	1	7	30	80	80	60	140	5.3	1.1	9	15	362	440	458	3	8	2	6.2	0
156	1	4	20	80	120	80	135	3.7	1.6	15	11.5	94	374	374	5	12	2	1.6	0
157	1	5	32	78	100	60	140	3.6	0.9	15	12.8	214	448	448	2	3	2	-3.4	1
161	2	1	18	97	140	90	137	4	0.9	12	15.5	244	388	498	4	6	2	9.3	0
162	2	1	28	135	141	91	141	4.1	1.6	4	15.5	340	443	588	3	6	2	-10.6	1
170	2	5	28	100	70	40	137	4.1	1	12	13.5	411	388	462	2	1	1	-4.1	1
179	1	4	70	86	110	80	134	3.4	2.3	15	11.4	150	468	500	5	5	3	-4.1	1
181	1	4	31	78	115	80	137	4.1	2.2	15	17.4	198	458	480	1	16	1	-10.3	1
183	1	8	22	140	110	60	141	3.9	1.2	9	13.5	262	542	462	4	5	2	0.5	0
184	1	3	35	96	120	80	139	4.1	1.5	9	20.1	154	465	482	7	15	6	9.3	1
189	1	4	31	86	100	60	142	3.8	1.9	15	12.6	265	436	462	3	12	3	-9.7	1
192	1	5	28	106	100	80	140	4.2	1.3	15	15.6	262	482	488	1	5	1	-16.7	1
193	1	9	55	93	147	89	142	3.5	2	3	17.1	389	465	423	15	8	5	5.4	0
194	1	2	32	87	132	88	136	3.8	1.2	12	14.2	272	465	436	1	4	1	3.4	0
196	1	3	75	90	130	75	137	3.8	1.7	12	16.8	371	465	423	1	15	1	-18	1
198	1	4	33	98	110	75	140	4.4	2.5	9	16	420	379	433	2	16	1	19	0
200	1	1	19	93	145	93	136	3.5	1.1	15	16.9	173	404	427	4	12	2	-0.7	0
212	1	1	30	65	140	80	138	3.9	0.9	12	13.7	291	413	383	3	12	3	5.3	0
214	1	6	46	88	120	80	145	3.3	1.7	15	13.8	291	413	413	7	17	3	6.8	0
